# Supplementary material for: The Netherlands Is on Track to Meet the World Health Organization Hepatitis C Elimination Targets by 2030
Source: J Clin Med. 2021 Sep 30;10(19):4562. doi: 10.3390/jcm10194562 (PMC8509638; doi:10.3390/jcm10194562)
Supplement: Supplementary file 1 [file jcm-10-04562-s001.zip]

Archive with 1 entries (1 files):
- jcm-1368881-supplementary.pdf
